# Supplementary material for: A COX-2-Targeted Platinum(lV) Prodrug Induces Apoptosis and Reduces Inflammation in Bladder Cancer Models
Source: Pharmaceuticals (Basel). 2025 Aug 12;18(8):1185. doi: 10.3390/ph18081185 (PMC12388935; doi:10.3390/ph18081185)
Supplement: Supplementary file 1 [file pharmaceuticals-18-01185-s001.zip]

Archive with 1 entries (1 files):
- pharmaceuticals-3774532-supplementary.pdf
